# Supplementary material for: Exploring N6-methyladenosine (m6A) modification in tree species: opportunities and challenges
Source: Hortic Res. 2023 Dec 29;11(2):uhad284. doi: 10.1093/hr/uhad284 (PMC10871907; doi:10.1093/hr/uhad284)
Supplement: Web_Material_uhad284 [file web_material_uhad284.zip]

Archive with 2 entries (2 files):
- Supporting Information_HR-2023-445_R2.docx
- Supporting Information_Table S3.xlsx
