# Supplementary material for: Exploring N6-methyladenosine (m6A) modification in tree species: opportunities and challenges
Source: Hortic Res. 2023 Dec 29;11(2):uhad284. doi: 10.1093/hr/uhad284 (PMC10871907; doi:10.1093/hr/uhad284)
Supplement: Web_Material_uhad284 [file web_material_uhad284.zip › Supporting Information_Table S3.xlsx]

## Sheet: Gene Name
Table S3. A concise overview of the gene structure of major regulatory genes involved in m6A RNA modifications and details of their cis-acting elements in both trees and Arabidopsis.
The number of transcripts for m6A WERs differs between trees and Arabidopsis
Organism Name	Gene Name	Transcript Name
Arabidopsis thaliana	AT1G14710	AT1G14710.1	AT1G14710.2
Arabidopsis thaliana	AT1G79270	AT1G79270.1
Arabidopsis thaliana	AT2G17970	AT2G17970.1	AT2G17970.2	AT2G17970.3
Arabidopsis thaliana	AT3G13460	AT3G13460.1	AT3G13460.4	AT3G13460.2	AT3G13460.3
Arabidopsis thaliana	AT3G17330	AT3G17330.1	AT3G17330.2
Arabidopsis thaliana	AT3G54170	AT3G54170.1
Arabidopsis thaliana	AT4G02940	AT4G02940.1
Arabidopsis thaliana	AT4G09980	AT4G09980.1	AT4G09980.2
Arabidopsis thaliana	AT4G10760	AT4G10760.1
Gossypium hirsutum	Gohir.A02G086600	Gohir.A02G086600.1	Gohir.A02G086600.2	Gohir.A02G086600.3
Gossypium hirsutum	Gohir.A11G175700	Gohir.A11G175700.1	Gohir.A11G175700.2
Gossypium hirsutum	Gohir.D02G137200	Gohir.D02G137200.2	Gohir.D02G137200.3	Gohir.D02G137200.1
Gossypium hirsutum	Gohir.D07G079300	Gohir.D07G079300.1	Gohir.D07G079300.2
Gossypium hirsutum	Gohir.D08G078800	Gohir.D08G078800.1
Malus domestica	MD03G1002400	MD03G1002400
Malus domestica	MD03G1271100	MD03G1271100
Malus domestica	MD06G1116900	MD06G1116900
Malus domestica	MD06G1169900	MD06G1169900
Malus domestica	MD07G1276200	MD07G1276200
Malus domestica	MD11G1002300	MD11G1002300
Malus domestica	MD13G1016200	MD13G1016200
Malus domestica	MD15G1245500	MD15G1245500
Populus trichocarpa	Potri.001G002000	Potri.001G002000.1	Potri.001G002000.4	Potri.001G002000.3	Potri.001G002000.5	Potri.001G002000.6	Potri.001G002000.7	Potri.001G002000.8
Populus trichocarpa	Potri.001G085200	Potri.001G085200.1
Populus trichocarpa	Potri.002G197600	Potri.002G197600.1
Populus trichocarpa	Potri.003G222700	Potri.003G222700.1
Populus trichocarpa	Potri.005G114800	Potri.005G114800.1	Potri.005G114800.2
Populus trichocarpa	Potri.008G138900	Potri.008G138900.2	Potri.008G138900.4	Potri.008G138900.3	Potri.008G138900.1
Populus trichocarpa	Potri.010G102100	Potri.010G102100.4	Potri.010G102100.3	Potri.010G102100.2
Populus trichocarpa	Potri.010G175500	Potri.010G175500.11	Potri.010G175500.10
Populus trichocarpa	Potri.012G144400	Potri.012G144400.2	Potri.012G144400.1	Potri.012G144400.3
Populus trichocarpa	Potri.014G137700	Potri.014G137700.2

## Sheet: Total cis elements
The cis-acting elements identified in the major regulatory genes involved in m6A RNA modifications in both trees and Arabidopsis. The PlantCARE database (https://bioinformatics.psb.ugent.be/webtools/plantcare/html/) was used to search for cis-acting elements in the promoter regions of each m6A gene. These genes were downloaded from https://phytozome-next.jgi.doe.gov/.
Organism Name	Transcript Name	Subcellular Localization	3-AF1 binding site	A-box	AAAC-motif	AACA_motif	AAGAA-motif	ABRE	ABRE3a	ABRE4	AC-I	ACA-motif	ACE	ACTCATCCT sequence	AE-box	AP-1	ARE	AT-rich element	AT-rich sequence	AT1-motif	ATC-motif	ATCT-motif	AT~TATA-box	AuxRR-core	Box 4	Box II	Box III	CAAT-box	CAG-motif	CARE	CAT-box	CCAAT-box	CCGTCC motif	CCGTCC-box	CGTCA-motif	CTAG-motif	DRE core	DRE1	ERE	F-box	G-Box	GA-motif	GARE-motif	GATA-motif	GC-motif	GCN4_motif	GT1-motif	GTGGC-motif	H-box
Arabidopsis thaliana	AT1G14710.1	Nuclear	0	0	0	0	3	2	0	0	0	0	0	0	0	0	5	0	0	0	0	0	5	0	3	0	0	39	0	0	0	2	0	0	0	0	0	1	0	0	4	0	0	0	0	0	0	0	0
Arabidopsis thaliana	AT1G14710.2	Nuclear	0	0	0	0	3	2	0	0	0	0	0	0	0	0	5	0	0	0	0	0	5	0	3	0	0	37	0	0	0	1	0	0	0	0	0	1	0	0	4	0	0	0	0	0	0	0	0
Arabidopsis thaliana	AT1G79270.1	Nuclear	0	0	0	0	2	2	0	0	0	0	0	0	0	0	1	0	0	0	0	0	2	0	5	0	0	53	0	0	1	0	0	0	2	0	0	0	1	0	5	0	1	0	0	0	1	0	0
Arabidopsis thaliana	AT2G17970.1	Nuclear	1	0	0	0	3	1	0	0	0	0	0	0	0	0	2	0	0	0	1	0	2	0	1	0	0	40	0	0	1	1	0	0	1	0	0	0	1	0	0	0	2	3	0	1	3	1	0
Arabidopsis thaliana	AT2G17970.2	Nuclear	1	0	0	0	3	1	0	0	0	0	0	0	0	0	2	0	0	0	1	0	2	0	1	0	0	40	0	0	1	1	0	0	1	0	0	0	1	0	0	0	2	3	0	1	3	1	0
Arabidopsis thaliana	AT2G17970.3	Nuclear	1	0	0	0	3	1	0	0	0	0	0	0	0	0	2	0	0	0	1	0	2	0	1	0	0	40	0	0	1	1	0	0	1	0	0	0	1	0	0	0	2	3	0	1	3	0	0
Arabidopsis thaliana	AT3G13460.1	Extracellular	0	2	0	0	2	2	0	0	0	0	0	0	1	0	4	0	0	0	0	0	1	0	2	0	0	41	0	0	0	1	2	2	3	0	0	0	1	0	3	0	1	0	0	0	2	0	0
Arabidopsis thaliana	AT3G13460.2	Nuclear	0	2	0	0	2	2	0	0	0	0	0	0	1	0	4	0	0	0	0	0	1	0	2	0	0	42	0	0	0	1	2	2	3	0	0	0	1	0	3	0	1	0	0	0	2	0	0
Arabidopsis thaliana	AT3G13460.3	Extracellular	0	2	0	0	2	2	0	0	0	0	0	0	1	0	4	0	0	0	0	0	1	0	2	0	0	41	0	0	0	1	2	2	3	0	0	0	1	0	3	0	1	0	0	0	2	0	0
Arabidopsis thaliana	AT3G13460.4	Nuclear	0	2	0	0	2	2	0	0	0	0	0	0	1	0	4	0	0	0	0	0	1	0	2	0	0	42	0	0	0	1	2	2	3	0	0	0	1	0	3	0	1	0	0	0	2	0	0
Arabidopsis thaliana	AT3G17330.1	Nuclear	0	1	0	0	1	1	1	1	0	0	0	0	3	0	3	0	0	0	0	0	1	0	2	0	0	43	0	0	0	0	1	1	3	0	1	0	0	1	1	0	1	0	0	1	0	0	0
Arabidopsis thaliana	AT3G17330.2	Nuclear	0	1	0	0	1	1	1	1	0	0	0	0	3	0	3	0	0	0	0	0	1	0	2	0	0	43	0	0	0	0	1	1	3	0	1	0	0	1	1	0	1	0	0	1	0	0	0
Arabidopsis thaliana	AT3G54170.1	Nuclear	0	0	0	0	2	0	0	0	0	0	0	0	1	0	3	0	0	0	1	0	3	0	5	0	0	42	0	0	0	1	0	0	0	0	0	0	4	1	0	0	0	0	0	1	1	0	0
Arabidopsis thaliana	AT4G02940.1	Nuclear	0	0	0	0	3	3	1	1	0	0	0	0	0	0	1	0	0	1	0	1	7	0	3	0	0	41	0	0	0	0	0	0	3	1	0	0	2	0	4	1	0	0	0	1	3	0	0
Arabidopsis thaliana	AT4G09980.1	Nuclear	0	0	0	0	0	2	1	1	0	0	0	0	1	0	2	1	0	0	0	2	3	0	0	0	0	59	0	0	0	0	0	0	0	0	1	0	1	0	4	0	0	1	0	1	2	0	0
Arabidopsis thaliana	AT4G09980.2	Nuclear	0	0	0	0	0	2	1	1	0	0	0	0	1	0	2	1	0	0	0	2	3	0	0	0	0	59	0	0	0	0	0	0	0	0	1	0	1	0	4	0	0	1	0	1	2	0	0
Arabidopsis thaliana	AT4G10760.1	Nuclear	0	0	0	0	2	6	0	0	0	0	0	0	1	2	3	0	0	0	0	2	10	0	1	0	0	27	0	0	0	0	0	0	3	0	0	1	1	0	4	0	1	2	0	0	1	1	0
Gossypium hirsutum	Gohir.A02G086600.1	Nuclear	0	0	0	0	2	1	0	0	0	0	0	0	0	0	1	0	0	1	0	0	7	0	3	0	0	50	0	0	0	0	0	0	2	0	2	0	0	0	0	0	0	0	0	0	1	0	0
Gossypium hirsutum	Gohir.A02G086600.2	Nuclear	0	0	0	0	2	1	0	0	0	0	0	0	0	0	1	0	0	1	0	0	7	0	3	0	0	50	0	0	0	0	0	0	2	0	2	0	0	0	0	0	0	0	0	0	1	0	0
Gossypium hirsutum	Gohir.A02G086600.3	Nuclear	0	0	0	0	2	1	0	0	0	0	0	0	0	0	1	0	0	1	0	0	7	0	3	0	0	50	0	0	0	0	0	0	2	0	2	0	0	0	0	0	0	0	0	0	1	0	0
Gossypium hirsutum	Gohir.A11G175700.1	Nuclear	0	0	0	0	1	4	2	2	0	0	1	0	0	0	2	1	1	0	0	0	4	0	5	1	0	38	0	1	0	0	0	0	1	0	0	0	7	0	5	1	0	0	0	0	0	0	0
Gossypium hirsutum	Gohir.A11G175700.2	Nuclear	0	0	0	0	1	4	2	2	0	0	1	0	0	0	2	1	1	0	0	0	4	0	5	1	0	38	0	1	0	0	0	0	1	0	0	0	7	0	5	1	0	0	0	0	0	0	0
Gossypium hirsutum	Gohir.D02G137200.1	Nuclear	0	1	0	0	2	2	0	0	0	0	1	0	0	0	5	1	0	1	0	0	3	0	4	0	0	42	0	0	1	0	1	1	0	0	0	0	0	0	3	1	1	2	0	0	3	0	0
Gossypium hirsutum	Gohir.D02G137200.2	Nuclear	0	1	0	0	2	2	0	0	0	0	1	0	0	0	5	1	0	1	0	0	3	0	4	0	0	42	0	0	1	0	1	1	0	0	0	0	0	0	3	1	1	2	0	0	3	0	0
Gossypium hirsutum	Gohir.D02G137200.3	Nuclear	0	1	0	0	2	2	0	0	0	0	1	0	0	0	5	1	0	1	0	0	3	0	4	0	0	42	0	0	1	0	1	1	0	0	0	0	0	0	3	1	1	2	0	0	3	0	0
Gossypium hirsutum	Gohir.D07G079300.1	Nuclear	0	0	1	0	0	0	0	0	0	0	0	0	1	0	2	0	0	0	0	0	3	0	4	0	0	42	0	0	0	1	0	0	1	0	0	0	2	0	1	0	1	0	0	0	4	0	0
Gossypium hirsutum	Gohir.D07G079300.2	Nuclear	0	0	1	0	1	0	0	0	0	0	0	0	3	0	2	0	0	0	0	0	2	0	4	0	0	47	0	0	0	1	0	0	1	0	0	0	2	0	1	0	0	0	0	0	4	0	0
Gossypium hirsutum	Gohir.D08G078800.1	Cytoplasmic	0	0	0	0	0	6	1	1	1	0	0	0	0	0	4	0	0	0	0	0	4	0	4	0	0	37	0	0	0	1	0	0	2	0	0	0	1	0	7	0	0	0	0	0	3	0	0
Malus domestica	MD03G1002400	Nuclear	1	0	0	0	2	2	0	0	0	0	1	0	2	0	1	0	0	0	0	0	0	0	1	0	0	42	0	0	0	0	0	0	0	0	1	0	2	0	1	0	0	0	0	0	0	0	0
Malus domestica	MD03G1271100	Cytoplasmic	0	0	0	0	0	2	1	1	0	0	0	0	2	0	0	0	0	0	0	1	5	0	3	0	0	38	0	0	3	0	0	0	3	0	2	0	4	0	2	0	0	1	0	0	2	0	0
Malus domestica	MD06G1116900	Nuclear	0	0	0	0	2	2	1	1	0	0	1	0	0	0	3	0	0	0	0	0	3	0	1	0	0	31	0	0	0	0	0	0	2	0	0	0	0	0	3	0	1	0	0	1	1	0	0
Malus domestica	MD06G1169900	Nuclear	0	0	0	0	0	1	0	0	0	0	0	0	0	0	2	0	0	1	0	0	9	0	6	0	0	51	1	0	1	0	0	0	0	0	0	0	8	0	0	0	0	1	0	0	1	0	0
Malus domestica	MD07G1276200	Nuclear	0	0	0	0	1	5	1	1	0	0	0	0	0	0	1	0	0	0	0	1	5	0	4	0	0	26	0	0	1	1	0	0	1	0	3	0	2	0	5	0	0	0	0	1	2	0	1
Malus domestica	MD11G1002300	Vacuole	0	3	0	0	3	0	0	0	0	0	0	0	1	0	0	0	0	0	0	0	1	0	1	0	0	41	0	0	0	0	3	3	0	0	1	0	2	0	1	0	0	0	0	0	3	0	0
Malus domestica	MD13G1016200	Nuclear	0	0	0	0	2	1	0	0	0	0	1	0	1	0	2	0	0	0	0	1	0	0	1	0	0	37	0	0	0	0	0	0	0	0	0	0	0	0	1	0	0	0	0	0	2	0	0
Malus domestica	MD15G1245500	Nuclear	0	1	0	0	2	1	1	1	0	0	1	0	1	0	1	0	0	0	0	1	0	0	1	0	0	27	0	0	1	1	1	1	1	0	2	0	0	0	1	0	0	1	0	0	0	0	0
Populus trichocarpa	Potri.001G002000.1	Nuclear	0	0	0	1	1	1	0	0	0	0	0	0	0	1	5	0	0	0	0	0	1	1	2	0	1	43	0	0	1	1	0	0	1	0	1	0	1	0	1	0	0	0	0	0	0	0	0
Populus trichocarpa	Potri.001G002000.3	Nuclear	1	1	0	1	1	4	0	0	1	0	0	1	0	1	6	0	0	0	0	0	1	0	1	0	0	40	0	0	1	2	1	1	1	0	1	0	2	0	3	0	0	0	0	0	0	0	0
Populus trichocarpa	Potri.001G002000.4	Nuclear	1	1	0	1	1	4	0	0	1	1	0	1	0	1	5	0	0	0	0	0	1	0	1	0	0	40	0	0	1	2	1	1	1	0	1	0	2	0	3	0	0	0	0	0	0	0	0
Populus trichocarpa	Potri.001G002000.5	Nuclear	1	1	0	1	1	4	0	0	1	0	0	1	0	1	5	0	0	0	0	0	1	0	1	0	0	40	0	0	1	2	1	1	1	0	1	0	2	0	3	0	0	0	0	0	0	0	0
Populus trichocarpa	Potri.001G002000.6	Nuclear	1	1	0	1	1	4	0	0	1	1	0	1	0	1	5	0	0	0	0	0	1	0	1	0	0	40	0	0	1	2	1	1	1	0	1	0	2	0	3	0	0	0	0	0	0	0	0
Populus trichocarpa	Potri.001G002000.7	Nuclear	1	1	0	1	1	4	0	0	1	1	0	1	0	1	5	0	0	0	0	0	1	0	1	0	0	37	0	0	1	2	1	1	1	0	1	0	2	0	3	0	0	0	0	0	0	0	0
Populus trichocarpa	Potri.001G002000.8	Nuclear	2	1	0	0	0	3	0	0	1	1	0	1	1	1	5	0	0	0	0	0	0	0	0	0	0	39	0	0	1	1	1	1	1	0	1	0	2	0	2	0	0	0	0	0	0	0	0
Populus trichocarpa	Potri.001G085200.1	Nuclear	0	0	0	0	3	2	1	1	0	0	0	0	1	0	2	0	1	1	1	3	56	0	2	0	0	39	0	0	0	0	0	0	0	0	1	0	4	0	2	0	0	3	0	0	2	0	0
Populus trichocarpa	Potri.002G197600.1	Nuclear	0	3	0	0	0	5	0	0	0	0	1	0	0	0	0	0	0	0	0	0	1	3	2	0	0	27	0	0	0	0	3	3	2	0	0	0	1	0	2	0	0	0	0	1	0	0	0
Populus trichocarpa	Potri.003G222700.1	Nuclear	0	0	0	0	2	1	0	0	1	1	0	0	1	0	1	0	0	0	0	0	6	0	4	0	0	28	0	0	0	0	0	0	1	0	0	0	7	0	3	0	0	1	0	0	0	0	0
Populus trichocarpa	Potri.005G114800.1	Nuclear	0	0	0	0	3	3	0	0	0	0	0	0	3	0	2	2	0	1	0	1	5	0	3	0	0	35	0	0	0	0	0	0	0	0	0	0	0	0	2	1	0	0	0	0	0	0	0
Populus trichocarpa	Potri.005G114800.2	Nuclear	0	0	0	0	3	3	0	0	0	0	0	0	3	0	2	2	0	1	0	1	5	0	3	0	0	35	0	0	0	0	0	0	0	0	0	0	0	0	2	1	0	0	0	0	0	0	0
Populus trichocarpa	Potri.008G138900.1	Nuclear	0	1	0	0	0	9	2	2	0	0	0	0	0	0	4	0	0	1	0	0	5	0	1	0	0	30	0	0	0	1	1	1	1	0	0	0	0	0	12	0	0	0	0	0	4	0	0
Populus trichocarpa	Potri.008G138900.2	Nuclear	0	1	0	0	0	9	2	2	0	0	0	0	0	0	4	0	0	1	0	0	5	0	2	0	0	30	0	0	0	1	1	1	1	0	0	0	1	0	12	0	0	0	0	0	4	0	0
Populus trichocarpa	Potri.008G138900.3	Nuclear	0	1	0	0	0	9	2	2	0	0	0	0	0	0	4	0	0	1	0	0	5	0	1	0	0	30	0	0	0	1	1	1	1	0	0	0	0	0	12	0	0	0	0	0	4	0	0
Populus trichocarpa	Potri.008G138900.4	Nuclear	0	1	0	0	0	9	2	2	0	0	0	0	0	0	4	0	0	1	0	0	5	0	2	0	0	30	0	0	0	1	1	1	1	0	0	0	1	0	12	0	0	0	0	0	4	0	0
Populus trichocarpa	Potri.010G102100.2	Nuclear	0	0	0	0	2	1	1	1	0	0	1	0	0	0	3	0	0	0	0	0	5	0	7	0	0	39	0	0	0	0	0	0	0	0	0	0	1	1	2	0	0	0	0	0	3	0	0
Populus trichocarpa	Potri.010G102100.3	Nuclear	0	0	0	0	2	2	1	1	0	0	1	0	0	0	3	0	0	0	0	0	5	0	7	0	0	39	0	0	0	0	0	0	0	0	0	0	1	1	3	0	0	0	0	0	3	0	0
Populus trichocarpa	Potri.010G102100.4	Nuclear	0	0	0	0	2	2	1	1	0	0	1	0	0	0	3	0	0	0	0	0	5	0	7	0	0	39	0	0	0	0	0	0	0	0	0	0	1	0	3	0	0	0	0	0	3	0	0
Populus trichocarpa	Potri.010G175500.10	Nuclear	0	2	0	0	0	3	0	0	0	0	0	0	2	0	1	0	0	0	0	0	15	0	2	0	0	32	0	0	1	0	2	2	3	0	0	0	6	0	3	0	0	0	0	0	0	0	0
Populus trichocarpa	Potri.010G175500.11	Nuclear	0	2	0	0	0	3	0	0	0	0	0	0	2	0	1	0	0	0	0	0	15	0	2	0	0	32	0	0	1	0	2	2	3	0	0	0	6	0	3	0	0	0	0	0	0	0	0
Populus trichocarpa	Potri.012G144400.1	Nuclear	1	0	0	0	1	5	1	1	0	0	0	0	0	0	0	1	0	1	0	0	4	0	4	0	0	34	0	0	1	0	0	0	2	0	0	0	2	0	5	0	0	0	0	0	3	0	0
Populus trichocarpa	Potri.012G144400.2	Nuclear	2	0	0	0	1	5	1	1	0	0	0	0	0	0	0	1	0	1	0	0	5	0	4	0	0	36	0	0	1	0	0	0	2	0	0	0	2	0	5	0	0	0	0	1	2	0	0
Populus trichocarpa	Potri.012G144400.3	Nuclear	1	0	0	0	1	5	1	1	0	0	0	0	0	0	0	1	0	1	0	0	5	0	4	0	0	35	0	0	1	0	0	0	2	0	0	0	2	0	5	0	0	0	0	1	3	0	0
Populus trichocarpa	Potri.014G137700.2	Nuclear	0	0	0	0	3	6	2	2	0	0	1	0	0	0	1	1	0	0	1	0	3	0	11	1	1	44	0	0	0	0	0	0	2	0	0	0	3	0	5	0	0	0	1	0	1	0	0
[truncated: 48 more columns]

## Sheet: Subcellular localization
Prediction of subcellular localization of m6A WERs' proteins in both tree species and Arabidopsis using WoLF PSORT
Transcript	Nuclear	Cytoplasmic	Chloroplast	Extracellular	Vacuole	Mitochondrial	PlasmaMembrane	Cytoplasmic_Nuclear	Golgi	Cytoskeletal	Cytoskeletal_ Nuclear	Nuclear_ PlasmaMembrane	E.R._Vacuole	Golgi_PlasmaMembrane	Peroxisomal
AT1G14710.1	13	1
AT1G14710.2	13	1
AT1G79270.1	9	2					2.5							2
AT2G17970.1	14
AT2G17970.2	12	1			1
AT2G17970.3	12	1			1
AT3G13460.1	8	5							1
AT3G13460.2	9	4							1
AT3G13460.3	11	1				1			1
AT3G13460.4	8	5							1
AT3G17330.1	14
AT3G17330.2	14
AT3G54170.1	6	2.5	1	1			3.5	4.8				5.3
AT4G02940.1	3	6	5
AT4G09980.1	14
AT4G09980.2	14
AT4G10760.1	5	8				1
Gohir.A02G086600.1	9	4	1
Gohir.A02G086600.2	7	6	1
Gohir.A02G086600.3	7	5	2
Gohir.A11G175700.1	9.5	3.5		1				7
Gohir.A11G175700.2	9.5	3.5		1				7
Gohir.D02G137200.1	14
Gohir.D02G137200.2	14
Gohir.D02G137200.3	14
Gohir.D07G079300.1	14
Gohir.D07G079300.2	14
Gohir.D08G078800.1	3	7	1				1			2
MD03G1002400	12	1			1
MD03G1271100	4	4	1				1			3			1
MD06G1116900	3.5	1	4		2	1	2				2.5
MD06G1169900	7.5	2				2	1.5			1		5
MD07G1276200	14
MD11G1002300	12	1			1
MD13G1016200	13	1
MD15G1245500	7	5	1							1
Potri.001G002000.1	12		1		1
Potri.001G002000.3	12		1		1
Potri.001G002000.4	14
Potri.001G002000.5	14
Potri.001G002000.6	12		1		1
Potri.001G002000.7	13				1
Potri.001G002000.8	12		1		1
Potri.001G085200.1	9	3								2
Potri.002G197600.1	7.5	4				1	1.5					5
Potri.003G222700.1	12		1		1
Potri.005G114800.1	12	2
Potri.005G114800.2		2		1	6		1		4
Potri.008G138900.1	12		2
Potri.008G138900.2	13		1
Potri.008G138900.3	13		1
Potri.008G138900.4	13		1
Potri.010G102100.2	10		4
Potri.010G102100.3	10		4
Potri.010G102100.4	9		5
Potri.010G175500.10	13														1
Potri.010G175500.11	13														1
Potri.012G144400.1	14
Potri.012G144400.2	14
Potri.012G144400.3	13	1
Potri.014G137700.2	4	7								3

## Sheet: Unigue Cis elements in trees
Unique cis-acting elements found in trees but not in Arabidopsis
AT-rich sequence
Box II
ACE
Unnamed__10
CARE
Unnamed__12
TGA-box
Unnamed__8
Unnamed__14
telo-box
AAAC-motif
AC-I
CAG-motif
H-box
AACA_motif
AuxRR-core
Box III
ACTCATCCT sequence
ACA-motif
L-box
GC-motif

## Sheet: Gene structure
				Gene structure between tree species and Arabidopsis

## Sheet: 5'UTR, 3UTR and coding
5'UTR and 3'UTR length, coding sequence length, and number of amino acids between tree species and Arabidopsis
Transcript Name	5'UTR length	3'UTR length	Coding_Sequence length	Number of Amino acids
AT1G14710.1	Unavailable	Unavailable	1806	601
AT1G14710.2	Unavailable	Unavailable	1806	601
AT1G79270.1	Unavailable	Unavailable	1587	528
AT2G17970.1	Unavailable	Unavailable	1524	507
AT2G17970.2	Unavailable	Unavailable	1302	433
AT2G17970.3	Unavailable	Unavailable	1302	433
AT3G13460.1	Unavailable	Unavailable	2004	667
AT3G13460.2	Unavailable	Unavailable	1995	664
AT3G13460.3	Unavailable	Unavailable	1527	508
AT3G13460.4	Unavailable	Unavailable	2001	666
AT3G17330.1	Unavailable	Unavailable	1788	595
AT3G17330.2	Unavailable	Unavailable	1482	493
AT3G54170.1	Unavailable	Unavailable	993	330
AT4G02940.1	Unavailable	Unavailable	1710	569
AT4G09980.1	Unavailable	Unavailable	2892	963
AT4G09980.2	Unavailable	Unavailable	2328	775
AT4G10760.1	Unavailable	Unavailable	2058	685
Gohir.A02G086600.1	312	713	1965	654
Gohir.A02G086600.2	312	739	1887	628
Gohir.A02G086600.3	312	742	1791	596
Gohir.A11G175700.1	197	744	1551	516
Gohir.A11G175700.2	197	744	1548	515
Gohir.D02G137200.1	393	382	2049	682
Gohir.D02G137200.2	393	382	2055	684
Gohir.D02G137200.3	393	382	2052	683
Gohir.D07G079300.1	377	224	3555	1184
Gohir.D07G079300.2	61	233	3555	1184
Gohir.D08G078800.1	199	519	1668	555
MD03G1002400	141	379	2031	676
MD03G1271100	167	274	1644	547
MD06G1116900	105	288	2331	776
MD06G1169900	133	203	1008	335
MD07G1276200	527	117	3285	1094
MD11G1002300	132	366	2031	676
MD13G1016200	388	336	1092	363
MD15G1245500	123	631	1533	510
Potri.001G002000.1	1086	351	1848	615
Potri.001G002000.3	203	351	1842	613
Potri.001G002000.4	90	365	1842	613
Potri.001G002000.5	610	352	1764	587
Potri.001G002000.6	92	353	1755	584
Potri.001G002000.7	546	352	1698	565
Potri.001G002000.8	62	784	1581	526
Potri.001G085200.1	199	373	2265	754
Potri.002G197600.1	99	490	1011	336
Potri.003G222700.1	92	1005	1860	619
Potri.005G114800.1	112	1522	1521	506
Potri.005G114800.2	479	718	1398	465
Potri.008G138900.1	411	758	2091	696
Potri.008G138900.2	578	367	2097	698
Potri.008G138900.3	503	357	2094	697
Potri.008G138900.4	576	261	2094	697
Potri.010G102100.2	735	431	2067	688
Potri.010G102100.3	680	264	2070	689
Potri.010G102100.4	646	253	2088	695
Potri.010G175500.10	385	553	1824	607
Potri.010G175500.11	380	532	1827	608
Potri.012G144400.1	259	178	3555	1184
Potri.012G144400.2	767	82	3555	1184
Potri.012G144400.3	493	82	3414	1137
Potri.014G137700.2	215	467	1578	525

## Sheet: 5'UTR
5'UTR sequence in both tree species and Arabidopsis
Transcript Name	5'UTR length	5'UTR Sequence
AT1G14710.1	Unavailable	Unavailable
AT1G14710.2	Unavailable	Unavailable
AT1G79270.1	Unavailable	Unavailable
AT2G17970.1	Unavailable	Unavailable
AT2G17970.2	Unavailable	Unavailable
AT2G17970.3	Unavailable	Unavailable
AT3G13460.1	Unavailable	Unavailable
AT3G13460.2	Unavailable	Unavailable
AT3G13460.3	Unavailable	Unavailable
AT3G13460.4	Unavailable	Unavailable
AT3G17330.1	Unavailable	Unavailable
AT3G17330.2	Unavailable	Unavailable
AT3G54170.1	Unavailable	Unavailable
AT4G02940.1	Unavailable	Unavailable
AT4G09980.1	Unavailable	Unavailable
AT4G09980.2	Unavailable	Unavailable
AT4G10760.1	Unavailable	Unavailable
Gohir.A02G086600.1	312	ATTAACGAAACCACTTGTGACCCTTATCGTCAATCTATTTCTCTCTGGTTTTCTCTTTTATCCCACACCATCAAAACCGCCGTTTTCAAGTGTCCTATTACCTTCCCTTTTTTATTATATTATTATTTTATGGGGTTAGGGTTTCTAATCGAAGGAAATGTCGCAGAAAACCCATTTCTGTCTCTATAAATTGCACGAATTTTCTTTGGAGCGACTTTCCAGGTCTACCAAGGCTTGATTCTTTTATTTTTCCGATTCAAAATTCTCTGCTAAACCCACAACACAAGTCCACTTCTTGAACAAGTAGAAGCT
Gohir.A02G086600.2	312	ATTAACGAAACCACTTGTGACCCTTATCGTCAATCTATTTCTCTCTGGTTTTCTCTTTTATCCCACACCATCAAAACCGCCGTTTTCAAGTGTCCTATTACCTTCCCTTTTTTATTATATTATTATTTTATGGGGTTAGGGTTTCTAATCGAAGGAAATGTCGCAGAAAACCCATTTCTGTCTCTATAAATTGCACGAATTTTCTTTGGAGCGACTTTCCAGGTCTACCAAGGCTTGATTCTTTTATTTTTCCGATTCAAAATTCTCTGCTAAACCCACAACACAAGTCCACTTCTTGAACAAGTAGAAGCT
Gohir.A02G086600.3	312	ATTAACGAAACCACTTGTGACCCTTATCGTCAATCTATTTCTCTCTGGTTTTCTCTTTTATCCCACACCATCAAAACCGCCGTTTTCAAGTGTCCTATTACCTTCCCTTTTTTATTATATTATTATTTTATGGGGTTAGGGTTTCTAATCGAAGGAAATGTCGCAGAAAACCCATTTCTGTCTCTATAAATTGCACGAATTTTCTTTGGAGCGACTTTCCAGGTCTACCAAGGCTTGATTCTTTTATTTTTCCGATTCAAAATTCTCTGCTAAACCCACAACACAAGTCCACTTCTTGAACAAGTAGAAGCT
Gohir.A11G175700.1	197	AAATCGTGCTCTTCCAAAAGAACAAAATAAAAAATCTCGACCAACACAAACATTTGGTTTTGGTTTTGATTTCGATTTTGATTATATTTCACTTTATTCCCTGTTAACTTGTTGTTCGTTCCTCTCAGAGCAATCAATTGTCCATCACAAGAATCTCTCTCACTCTTTCTTTTCCGATTCAAGACTCGGACAACCCA
Gohir.A11G175700.2	197	AAATCGTGCTCTTCCAAAAGAACAAAATAAAAAATCTCGACCAACACAAACATTTGGTTTTGGTTTTGATTTCGATTTTGATTATATTTCACTTTATTCCCTGTTAACTTGTTGTTCGTTCCTCTCAGAGCAATCAATTGTCCATCACAAGAATCTCTCTCACTCTTTCTTTTCCGATTCAAGACTCGGACAACCCA
Gohir.D02G137200.1	393	TTAAAATAATGAAAAAAATCAAACCCTAGATGTGTTTTATTTTAAAAAAATTGAGCATTGACACTCCCCATCTTCACGTCACACTTCTCTTTTACTGTAACTTCACACGCCCATCACACAACAAAAGAAGAGCATTCCAAAGACTTAGCTTCCAGATCTGACTAAACTAGACCACCATTTTCTCCTTACTTTTTTTTCTCATTCTAAATATTTTATTAGATCCAATTGGAATCGAAGATTAAAACTCAATTGCTAAATTTTCTTTCACTCAATTCTATCTTATTTTAAATTAATTTTTAGTGTTGGTTGGATTTTTGGGATTTGAATTAGTTAGATCTGAATTGGGGGTATTTTAAATTTCTTTTTCCTCGATTGGTTAGGGAGTTTTTCTCA
Gohir.D02G137200.2	393	TTAAAATAATGAAAAAAATCAAACCCTAGATGTGTTTTATTTTAAAAAAATTGAGCATTGACACTCCCCATCTTCACGTCACACTTCTCTTTTACTGTAACTTCACACGCCCATCACACAACAAAAGAAGAGCATTCCAAAGACTTAGCTTCCAGATCTGACTAAACTAGACCACCATTTTCTCCTTACTTTTTTTTCTCATTCTAAATATTTTATTAGATCCAATTGGAATCGAAGATTAAAACTCAATTGCTAAATTTTCTTTCACTCAATTCTATCTTATTTTAAATTAATTTTTAGTGTTGGTTGGATTTTTGGGATTTGAATTAGTTAGATCTGAATTGGGGGTATTTTAAATTTCTTTTTCCTCGATTGGTTAGGGAGTTTTTCTCA
Gohir.D02G137200.3	393	TTAAAATAATGAAAAAAATCAAACCCTAGATGTGTTTTATTTTAAAAAAATTGAGCATTGACACTCCCCATCTTCACGTCACACTTCTCTTTTACTGTAACTTCACACGCCCATCACACAACAAAAGAAGAGCATTCCAAAGACTTAGCTTCCAGATCTGACTAAACTAGACCACCATTTTCTCCTTACTTTTTTTTCTCATTCTAAATATTTTATTAGATCCAATTGGAATCGAAGATTAAAACTCAATTGCTAAATTTTCTTTCACTCAATTCTATCTTATTTTAAATTAATTTTTAGTGTTGGTTGGATTTTTGGGATTTGAATTAGTTAGATCTGAATTGGGGGTATTTTAAATTTCTTTTTCCTCGATTGGTTAGGGAGTTTTTCTCA
Gohir.D07G079300.1	377	TCGGTGCAAATACAAACAATTGCTCTTTATAAGAAAAACACCTCTCCCTCCATTGTTTCTTCGATTGAATCGGCCGCCGCATTCTCATATTGTTAAAACCCTATTCCTATATCTCCGCCATCAATCGCCGGCGTCCAAGCTCAGTTCCTCACCCCCTTCAACTCCTTCTTTCTCTCATTTTATTTAATTTATTCCCTCACCCCAAGTTTCTTCCAAAAACATACAATCCCTGTATCTGAAACCCTAAATAGAAGTAGGCACTCTCCTTTTTTATTATTATTTTTGCTTCAGTTTCTTCCGAATTTCTCAGTCGCTACGGGTCTCATATGCCTCTTGTATGTGTACAGGGGAAAGTAAATAAATAAATCTCCGTTTCA
Gohir.D07G079300.2	61	ACTACTTATAGTGAATTCGACCTTTTTCTAGGGGAAAGTAAATAAATAAATCTCCGTTTCA
Gohir.D08G078800.1	199	AATAAAAAATACAAAACAAAAACCCATATTGGTGCTTCCCCCATCTTGCTTTCTCTCAACAATATCAACTGAATTATCGGCCGACAGGTATTTCTCCCAATACCCAATTCTTCGGAGCATCCGGAAAGCCCAGAAATAAGTTGTTTCCGGCTTCCTCCTATTTAGTCAAATTTGTAAAGGGAAAGGGTGGACAGTAAAG
MD03G1002400	141	TGCTAAACCAAGACTTGTATAAATCTCTCTCTCTACCCAAAAACCCCTAAGAAAGCCCCTGTAAAACCCCTAAAACCCTTTCGCGTTTTAAGCAAGCAGCAGCAGCAGCTGAGGCCGCTCTCTCAAGAGTCACTCTTTGTC
MD03G1271100	167	TGTGAATCTTCAACCTCTCTCTCCTCTCTTTCCTCCTCTCTTTGCTCTCTCTCCTCCTTAAATATCGAACGATTACTGAGACGAACGCCGGAAAAAGCATCCGATATTTGGTTTCAGAGTACGTAAAAAAGAGAAGGGAATTGATTTCGGGATTAACGGTAACATAG
MD06G1116900	105	GTTAGTTTGCTTCAGCTGCTTCATCTTCTAAAACCTCACTCAAATCTCAGTCGCTCGCACAGAGAAAACCACAACAAATCCATAGCACCAGCACCAGCACCAGCA
MD06G1169900	133	TGATAACTGCTCTTTCCCCCCAAACCCAAAACCCCTTTGTTTCCGATCCGCCCTGCATCAAACAGCTTGTACTTCCAGCTTTGCAGCTACAGTTCGCTTATCAAGTTCTAGGGTTTTGAAGATTTCAAATTCC
MD07G1276200	527	GTCTAGGGCTTTACAGGAAAAATACACAATCTCTCTCTCTCTCTCTCTCCTGATCGCCCACTCTCACTCCACCCACCCGCCAACGTTCCACTGTCCTCCTCCCTCCAAAATTTGAAGGCATCGCAGAAATATAATCATACGTCCGAGAGGAGGATTTGCAGACTTGCGAAATTTCGATCGGCGTTGAGGTTTAAGGGACGGCGGATTCTTTCTCGGGCCTTAGGGTTTTGATGGATTCTCCCGAACGTAGTCGGAGTCATGTGAAACGAGAGTTGGAGGATAGCTCAGATTTGAGGAGTGATAGGGCTGGAGACGATGAAGAGTGGGAGGGCAGTGATAAGAGGAAGCACAGGTCAAGCCGATCAAGAAAGTCTGGCAATGGAGAAGACACGGGAGGAA…
MD11G1002300	132	CTAAACCAAGACTTTTATAAACGACTCGTCTTTCACTCTGTCTCTACCCAAAAACCCCTAAAACCCTTTCGCGTTTTAAGCAAGCAGCAGCAGCAGCAGCAGAGGCCGCTCTCTCAAGTGTCACTCTTTGTC
MD13G1016200	388	GCTATGGTCTATGTTATCTGTGTGGATACCATGCCAGGGAAATACTTTTGTGTTAATTACTAATCAAATTTTGGTAAATTTTGTGTTCATTAACTCTTAGTAGAGTATTATTTTAAGTAAACTAGAAAGAACACCCAGACAACTTTAAGTTTTAAAGAAAAACACTTTAAGAGCACAATTGGAGAAAACGCCCTTATCTATCCACTTGTCATGCTCTAACTGATTGTAGTTGTGAAATTCCTTTGGTGTTACAAAGTAAGTTGGGTTTTTCTCTGAAGCATTGAGTTCAAAGTGTTTTGCGGTAAAGTGTGATGTTCTATCAGACAATAATATATAATCTCTTTGGTTATGCAAAGCAGGTCAGACATATGTGGTCTCAAAGAGGCCC
MD15G1245500	123	GCTATACATCCCCCGTCTGTCTGTCTTTAACTCCAAGCAAAAATCCATCAGAAAAAATAAACTCCAAGCAAAAACATCCACTCACCGAGTCAACTCGCCGGAACAGCCCGGCCCCACCAATTC
Potri.001G002000.1	1086	AAGATCGGCAGCATCTGAATTGAGAGCACAGGAAGGAATTGATCAGAAAAGGTTCGCATCTACAATTTCCATCATTGGATTGAGAAAAGAGAGGAAGCAAAAAACAACTCCTGAAGATTATACCCGTTGATTACACTGTGGAATCAACAGGTATAAGAACTCTCTTGTTCGTTAGTACCTAAATTATAATTGATCTGCTCTGGAACTTTACTTCATCGATTGGTCGGACGGATACATGACCTCTATACCAAGCCAGCTTATATGGTTTCTTATCTGTTAAGATCTTTGGGGTTCTTGTCGGCTGCTTCTTCTCCATAAGGATCGGCCGGCTTGCAATTGGGCCATTACTTTTGTCGTCAAGACTTCACATTGCTCTTTCTTTTGTGACCCATAACATAG…
Potri.001G002000.3	203	GAAAAAACATTGATGATATCACTAAACGACCTGCGGGTGAGAGAAAAATAGGAGATCGAAGCGAGTGGAGGGTGCTGGAGGTATTTGAATCACAAACATAGAGTGAAAAAAACCCTCTTTCCCCCAAAAACCCTAAAAGCTCAAACCTTTGGCGGCTATCAACTGAACCCACCAAAGGGTTTTATCATCTCCCAAGATCTATC
Potri.001G002000.4	90	CCTCTTTCCCCCAAAAACCCTAAAAGCTCAAACCTTTGGCGGCTATCAACTGAACCCACCAAAGGGTTTTATCATCTCCCAAGATCTATC
Potri.001G002000.5	610	AAACATAGAGTGAAAAAAACCCTCTTTCCCCCAAAAACCCTAAAAGCTCAAACCTTTGGCGGCTATCAACTGAACCCACCAAAGGGTTTTATCATCTCCCAAGATCTATCATGGCTACCCTTTCATCTTCTGCTGAACGTATCCTTATTTACTCTTCTGAGCTTTTCCTTTTCTTTTGACTTGCTGCTGTTTTTTTTTTTTTCCTTTTGATCTGCTGGATTCTTGTTTTTGGTTTGTTTTATAGCTTCCTTTTCAGGGATTTTGTTGAACTTGAGATGGTCTTCGAGTGTTTTTTTACTATACTGATAGCTATGCCTTTGTCAGATTGATTTGTTTGGCATATATGCAGGACAAGTGATTGAATTTCACACTGTGAGATTTGGTTTTCTGTATTTTGCT…
Potri.001G002000.6	92	ACCCTCTTTCCCCCAAAAACCCTAAAAGCTCAAACCTTTGGCGGCTATCAACTGAACCCACCAAAGGGTTTTATCATCTCCCAAGATCTATC
Potri.001G002000.7	546	ATCTGCTGGATTCTTGTTTTTGGTTTGTTTTATAGCTTCCTTTTCAGGGATTTTGTTGAACTTGAGATGGTCTTCGAGTGTTTTTTTACTATACTGATAGCTATGCCTTTGTCAGATTGATTTGTTTGGCATATATGCAGGACAAGTGATTGAATTTCACACTGTGAGATTTGGTTTTCTGTATTTTGCTTGATTTGTCTATTGAAAGCTTGCTTCCTGGTGATGTGCTTTTTATCTCTAAATATCTTGGTTTTTTCTAGTCAAAGTTGGGACTTTTTTTCCTAATATTTGTTAAAATATAATGATTTGGAACATATGTAATTCCTTTACTTTTAATTTCCATAGAAACTTCAGATTTGCTGCAGAAATTATCCATAGACTCACAAACAAAAACCTTAG…
Potri.001G002000.8	62	GCTATAATGGAACTGGCGAGTGGGACGACTACTCAAAGTATCTGAATACAGAAGGAGTAGAT
Potri.001G085200.1	199	ACCGAAGTCGGGTGTTTTGTCAAGCTTTCTTTCCGATTTCGTCTTCTTCACCTATAAAACCTAAAAAACAAAAGCCTCAAATCTCCAGGTTCTGGTACTGGTAGCCGCGACACCCATCTGTTTCTTTTAAACCCTCAAAATCACTTACAAGAATCAACTGATCTTCAAAACCACACAATACTTTATCCACCAAAAATCA
Potri.002G197600.1	99	ACGAAACTTGACACTATTTTTTCAAACACCACTGTCCGTCTGTCTGGCACGAGTCTCGACTCCCTCCCAAAAAACAAAGCATCTTAGGGTTTTTCTCCA
Potri.003G222700.1	92	ACCCTCTTTCCCCCAAAAACCCTAAAAGCTCAAACCTTTGGCGGCTATCCACTGAACCCACCAAAGGGTTTTATTATCTCACAAGATCTGTC
Potri.005G114800.1	112	CATACACGCACACTCCTTTTATCACTACCCACACAAACCTCGTGCTTCGAGTTATCTCTCTCTCTTGCCTCTCTATTTTTTCCCCCTCCCAGAGTGACTATCTCAGGCAGCC
Potri.005G114800.2	479	ACCCACACAAACCTCGTGCTTCGAGTTATCTCTCTCTCTTGCCTCTCTATTTTTTCCCCCTCCCAGAGTGACTATCTCAGGCAGCCATGACCGAACTCAATAAATCCGATAAAGATGACCCGTTCCTCGTTCAATATCAACCTTCCGATCTTAATATCGCATCGGAGTTTCTTTCCACGTGGCTCCCATACCTCTCTCGGGATCTCTGTCATAACTGCTCCAAAACTCTCTCCGATCGCATTCGCTCTCTCTCAGGTTTCCACAATTTTTTTCTTCCCGAATTAACCTTTCTCGTTCTTGTTTATTACCTTGATACCAATTTTTATTTTTTTTTTAAATAAATATACCATCACTTAGTTTGATTATTCCTGAAAAGCTAGGTTTTTTTTTTTTTTGAGA…
Potri.008G138900.1	411	ACTCAAAAAACCCTAGATCTTACTCTCCAGAACACCTTTTCTCTTATTATCACTCCACTACCTTTCAACACCTTTATTTTTATCTACTTTCTTACTTACATATATAAATATATTTTTGTCAGATCTGAGCATTCCTTTTTAGCTAGAAATTCCTCTCCTGAAACTAACGACCTTGCTTAGCTTGTCTAATTCTGATATTTAGTGCTATTAATTATTGAATTTTGTAATATTTAGTGCTTAATTTCCACTTGATCTGCTTAAAATGGTATCAGATTATGAAATTCACGAGTATTAAGATTAATTAATTAATTAACTAATCAATTAACTATAGTTGATTTAGATCTAGGATTTATTAGTGCCATGTTTTATATGTGATACTTTTAGGACTTTTTTAGTGAT…
Potri.008G138900.2	578	CTACTTGCTCAAAAGTATAACATAAAAAAGTGAAAATGGGAACTACTTGCTTTGCATTTCTTCTCTTTAGCCACCATTTAGGACCATTGATAGAAGTAAAGATTTCCTGGACACGATGATGATGCGTTCTCTATAAGCCATTTCCTTCCCCTTAGCCCACAGCCCTTACTCAAAAAACCCTAGATCTTACTCTCCAGAACACCTTTTCTCTTATTATCACTCCACTACCTTTCAACACCTTTATTTTTATCTACTTTCTTACTTACATATATAAATATATTTTTGTCAGATCTGAGCATTCCTTTTTAGCTAGAAATTCCTCTCCTGAAACTAACGACCTTGCTTAGCTTGTCTAATTCTGATATTTAGTGCTATTAATTATTGAATTTTGTAATATTT…
Potri.008G138900.3	503	ATTTAGGACCATTGATAGAAGTAAAGATTTCCTGGACACGATGATGATGCGTTCTCTATAAGCCATTTCCTTCCCCTTAGCCCACAGCCCTTACTCAAAAAACCCTAGATCTTACTCTCCAGAACACCTTTTCTCTTATTATCACTCCACTACCTTTCAACACCTTTATTTTTATCTACTTTCTTACTTACATATATAAATATATTTTTGTCAGATCTGAGCATTCCTTTTTAGCTAGAAATTCCTCTCCTGAAACTAACGACCTTGCTTAGCTTGTCTAATTCTGATATTTAGTGCTATTAATTATTGAATTTTGTAATATTTAGTGCTTAATTTCCACTTGATCTGCTTAAAATGGTATCAGATTATGAAATTCACGAGTATTAAGATTAATTAATT…
Potri.008G138900.4	576	ACTTGCTCAAAAGTATAACATAAAAAAGTGAAAATGGGAACTACTTGCTTTGCATTTCTTCTCTTTAGCCACCATTTAGGACCATTGATAGAAGTAAAGATTTCCTGGACACGATGATGATGCGTTCTCTATAAGCCATTTCCTTCCCCTTAGCCCACAGCCCTTACTCAAAAAACCCTAGATCTTACTCTCCAGAACACCTTTTCTCTTATTATCACTCCACTACCTTTCAACACCTTTATTTTTATCTACTTTCTTACTTACATATATAAATATATTTTTGTCAGATCTGAGCATTCCTTTTTAGCTAGAAATTCCTCTCCTGAAACTAACGACCTTGCTTAGCTTGTCTAATTCTGATATTTAGTGCTATTAATTATTGAATTTTGTAATATTTAG…
Potri.010G102100.2	735	ACGTTCCCTTGTATTAAAAACGAAGGTCTAGAAGCAGCATGGCTTCAATGAAAGTAGGGTGTAGGGTTTGGGAGACCAAAACTCCAAAGAAGAAGACCAAAACACACATAAAATTCAGAGAATATTCTCAAATGGTCCTATCCACGCCACAGTAGAGAACCCAGCTCCAAAAAAAACCGGAGTTCCAAGACTAGTACTAGTAGTCTTGTTAATTAACAATGTGAAAATGGGTACTATTAACTTATTTGTTTTGCATTTTCTTCTCTGATTAGCCACCATTTAGGACCATAGTAGAGAAAATAAAGAATTCTCTGACATGACGATGACGATGATGATGCGTACTCTATAAGCCATTTCCATAGCCCAAACTCATAAACCAAAACCCTAGATCTTGAACAT…
Potri.010G102100.3	680	AGGGTGTAGGGTTTGGGAGACCAAAACTCCAAAGAAGAAGACCAAAACACACATAAAATTCAGAGAATATTCTCAAATGGTCCTATCCACGCCACAGTAGAGAACCCAGCTCCAAAAAAAACCGGAGTTCCAAGACTAGTACTAGTAGTCTTGTTAATTAACAATGTGAAAATGGGTACTATTAACTTATTTGTTTTGCATTTTCTTCTCTGATTAGCCACCATTTAGGACCATAGTAGAGAAAATAAAGAATTCTCTGACATGACGATGACGATGATGATGCGTACTCTATAAGCCATTTCCATAGCCCAAACTCATAAACCAAAACCCTAGATCTTGAACATCCTTTCTTTTATTATCACTCCACTCACTACCTATAAACACCTTTTTGTTTACCTA…
Potri.010G102100.4	646	AAGAAGACCAAAACACACATAAAATTCAGAGAATATTCTCAAATGGTCCTATCCACGCCACAGTAGAGAACCCAGCTCCAAAAAAAACCGGAGTTCCAAGACTAGTACTAGTAGTCTTGTTAATTAACAATGTGAAAATGGGTACTATTAACTTATTTGTTTTGCATTTTCTTCTCTGATTAGCCACCATTTAGGACCATAGTAGAGAAAATAAAGAATTCTCTGACATGACGATGACGATGATGATGCGTACTCTATAAGCCATTTCCATAGCCCAAACTCATAAACCAAAACCCTAGATCTTGAACATCCTTTCTTTTATTATCACTCCACTCACTACCTATAAACACCTTTTTGTTTACCTACTTATACACACACTGTGTGTGTGTATATATTATC…
Potri.010G175500.10	385	CCTTCATTTCGCCTTCCTCTCTCCTTCAAGCAAGCAATCAATCATCACAGGAAAAACACACCATTTCAGTAACACTCTCTCCCAGTATTATTACAGTGTATTTTTGGTGTCCGATATTTCGGGCCTGCTCTGTAAAAAGCGGAATCAGAGTACAATCATTATCCCGATATTTCCGGCCAGTAAAAATATCCAAAAATCAGAGTTCGTTAGAACAACACAACGCGTTCTCCGGTCCTTCGATTTATTCGCTATCTTTTCAATTTGTTTGTGTCTTTCTTTCCTTTTTCCACTTTAGGATCTCTGATATAGGAAGAGGCTGCCTTGCCTTTTAAGACCGTGTTTGGATCCTTCTGCTTCACTGCTCCTACTATTGACTTCAGTTCTT
Potri.010G175500.11	380	ATTTCGCCTTCCTCTCTCCTTCAAGCAAGCAATCAATCATCACAGGAAAAACACACCATTTCAGTAACACTCTCTCCCAGTATTATTACAGTGTATTTTTGGTGTCCGATATTTCGGGCCTGCTCTGTAAAAAGCGGAATCAGAGTACAATCATTATCCCGATATTTCCGGCCAGTAAAAATATCCAAAAATCAGAGTTCGTTAGAACAACACAACGCGTTCTCCGGTCCTTCGATTTATTCGCTATCTTTTCAATTTGTTTGTGTCTTTCTTTCCTTTTTCCACTTTAGGATCTCTGATATAGGAAGAGGCTGCCTTGCCTTTTAAGACCGTGTTTGGATCCTTCTGCTTCACTGCTCCTACTATTGACTTCAGTTCTT
Potri.012G144400.1	259	AAATGTCAAAGGTGGAAGCAGCAATTTGAAACTAGTCTCTGTTGCCGAAGAACGAAAAACCCTAATTTGTTTTTTGTTCTTCAGTCTCTAACATGAGAAATTCAATCTCAGAGGAAGAGGGGCAGGGCAGGGTGCTGGTTTCCTTGTCTATTTCAGCTTCATCAATGCATTAATTCATTGATTGATTTCTTCAGCAAAATCCAAAACCTTCCTTCCCTTCTCCCCACTAATCATCAGATCAGTTCTTTTATTGATTGCC
Potri.012G144400.2	767	TGGGTTAAGATTCAAGATTAACAACATAATTAAACTGAACCGATTGAAGAAAACATATTATTAGTTCAGGGGCTGCGATGCAAACTGTACCTGGTAGGGGCTCGAACTAAAGAAGAAGGCCCATTCAGACTTCCCAGCTCATACTATACCTGGCACGGCCCAGGCATGCAAATGTCAAAGGTGGAAGCAGCAATTTGAAACTAGTCTCTGTTGCCGAAGAACGAAAAACCCTAATTTGTTTTTTGTTCTTCAGTCTCTAACATGAGAAATTCAATCTCAGAGGAAGAGGGGCAGGGCAGGGTGCTGGTTTCCTTGTCTATTTCAGCTTCATCAATGCATTAATTCATTGATTGATTTCTTCAGCAAAATCCAAAACCTTCCTTCCCTTCTCCCCACTAA…
Potri.012G144400.3	493	GAACCGATTGAAGAAAACATATTATTAGTTCAGGGGCTGCGATGCAAACTGTACCTGGTAGGGGCTCGAACTAAAGAAGAAGGCCCATTCAGACTTCCCAGCTCATACTATACCTGGCACGGCCCAGGCATGCAAATGTCAAAGGTGGAAGCAGCAATTTGAAACTAGTCTCTGTTGCCGAAGAACGAAAAACCCTAATTTGTTTTTTGTTCTTCAGTCTCTAACATGAGAAATTCAATCTCAGAGGAAGAGGGGCAGGGCAGGGTGCTGGTTTCCTTGTCTATTTCAGCTTCATCAATGCATTAATTCATTGATTGATTTCTTCAGCAAAATCCAAAACCTTCCTTCCCTTCTCCCCACTAATCATCAGATCAGTCGTAGTTATGGGAGAAAGGATGT…
Potri.014G137700.2	215	AGGCCCGCCCCAAAAAGCCTACCCTTACACGCGAGACAGCCATCTCTCTCACCTGCCCCTCTCCCTTTCTCCATCTTATTCTGCCAACCCGATATATACTCACCATCACCGATATCTCTGCCGGCAGACTCTTCATAAAATCCGATTGTTGGTAGATTTAAAAGGAAACGATTGTTTCTTTATATACTATCTAGTTAAAAACATCAGCGGAGCTA

## Sheet: 3'UTR
3'UTR sequence in both tree species and Arabidopsis
Transcript Name	3'UTR length	Sequence
AT1G14710.1	Unavailable	Unavailable
AT1G14710.2	Unavailable	Unavailable
AT1G79270.1	Unavailable	Unavailable
AT2G17970.1	Unavailable	Unavailable
AT2G17970.2	Unavailable	Unavailable
AT2G17970.3	Unavailable	Unavailable
AT3G13460.1	Unavailable	Unavailable
AT3G13460.2	Unavailable	Unavailable
AT3G13460.3	Unavailable	Unavailable
AT3G13460.4	Unavailable	Unavailable
AT3G17330.1	Unavailable	Unavailable
AT3G17330.2	Unavailable	Unavailable
AT3G54170.1	Unavailable	Unavailable
AT4G02940.1	Unavailable	Unavailable
AT4G09980.1	Unavailable	Unavailable
AT4G09980.2	Unavailable	Unavailable
AT4G10760.1	Unavailable	Unavailable
Gohir.A02G086600.1	713	TCGTGCCGAGGCTTATAATTAACTGGGGCTTATTTTTCGGCTGGAACATACTTCAACCAGGTGTAGTTATGGTGGCAATCTTGATTGTTGTAAACCTGAGTGTATCATCGTTTTCATTGTTGCAGGCTGGTTAATCTATAAATACTTGTTCAGGTCAGCTTTTGCTGTTTCTCAACCCTTTAATTACTTAAGCTGGGTTTCGAATCCATCTACACTAAAAAATATAGTGAGATCGTGTTTTAGATTTTTGTTTGGGTGGAAGTGCTCTTGCCTTCTGTCTCGGAATAAGTGGGAATACAGTGTAATCTTTTACATTTTGCATTTCGATTATTGATACAAAGAATTCCCTTTCCTTTTACAAAAGATAAGATAGTTGTACCTGTGTTTCCCTAGTGTACT…
Gohir.A02G086600.2	739	TCGTGCCGAGGCTTATAATTAACTGGGGCTTATTTTTCGGCTGGAACATACTTCAACCAGGTGTAGTTATGGTGGCAATCTTGATTGTTGTAAACCTGAGTGTATCATCGTTTTCATTGTTGCAGGCTGGTTAATCTATAAATACTTGTTCAGGTCAGCTTTTGCTGTTTCTCAACCCTTTAATTACTTAAGCTGGGTTTCGAATCCATCTACACTAAAAAATATAGTGAGATCGTGTTTTAGATTTTTGTTTGGGTGGAAGTGCTCTTGCCTTCTGTCTCGGAATAAGTGGGAATACAGTGTAATCTTTTACATTTTGCATTTCGATTATTGATACAAAGAATTCCCTTTCCTTTTACAAAAGATAAGATAGTTGTACCTGTGTTTCCCTAGTGTACT…
Gohir.A02G086600.3	742	TCGTGCCGAGGCTTATAATTAACTGGGGCTTATTTTTCGGCTGGAACATACTTCAACCAGGTGTAGTTATGGTGGCAATCTTGATTGTTGTAAACCTGAGTGTATCATCGTTTTCATTGTTGCAGGCTGGTTAATCTATAAATACTTGTTCAGGTCAGCTTTTGCTGTTTCTCAACCCTTTAATTACTTAAGCTGGGTTTCGAATCCATCTACACTAAAAAATATAGTGAGATCGTGTTTTAGATTTTTGTTTGGGTGGAAGTGCTCTTGCCTTCTGTCTCGGAATAAGTGGGAATACAGTGTAATCTTTTACATTTTGCATTTCGATTATTGATACAAAGAATTCCCTTTCCTTTTACAAAAGATAAGATAGTTGTACCTGTGTTTCCCTAGTGTACT…
Gohir.A11G175700.1	744	TGGGTCGCTGAATGTCTACTCTGGAAATTATTTTTCTGTTCATGTTATTGATCATTTCAGTATTTGTGAGCGGTATAAGTTCCTATTTACTTATTTTGAAACCCTCGAATAGTGGTTATTGGGCTAGATTGTCATACTTAAGTTATTAGGATTAGCTTGTAACTTTAGAGGGCGCGTATTGGTGTCACTTTTCTGAAAAATTATAACTTGGGTTCACAACTGGTCTACTGCTCAGACTTGAGGTTGGCTTGACCCGGTGGAAGCTGCTGGAATTTGATAGATTGGATTGTTGCTATAATTGCTTGGTTCTACTTTCAGCTACAAGAAAGACGAGATTCTGTACTTTCTTTCCTTTTCTCAATTGAGAGTGATGTTCCATGAGGTTTATAAATTGTATAA…
Gohir.A11G175700.2	744	TGGGTCGCTGAATGTCTACTCTGGAAATTATTTTTCTGTTCATGTTATTGATCATTTCAGTATTTGTGAGCGGTATAAGTTCCTATTTACTTATTTTGAAACCCTCGAATAGTGGTTATTGGGCTAGATTGTCATACTTAAGTTATTAGGATTAGCTTGTAACTTTAGAGGGCGCGTATTGGTGTCACTTTTCTGAAAAATTATAACTTGGGTTCACAACTGGTCTACTGCTCAGACTTGAGGTTGGCTTGACCCGGTGGAAGCTGCTGGAATTTGATAGATTGGATTGTTGCTATAATTGCTTGGTTCTACTTTCAGCTACAAGAAAGACGAGATTCTGTACTTTCTTTCCTTTTCTCAATTGAGAGTGATGTTCCATGAGGTTTATAAATTGTATAA…
Gohir.D02G137200.1	382	TGCAGTTGTGAGAGAGAGAAAGAGAGAAAAGCAGTTAGGCTGCAAACTCCAATGAGTTAAAAGCAAATGTAAAGAGCGGCAACAGTCGAGACATTTGGCATTTGATACGAGTAGGTGGGAGGGGGAGCAAAGGGGAGGGAGGAACTTCTCAGTTGTCTCTGCAATCCTTCATGTTGTCTTTTCCATTTCTTTTTTGCTGTCTTAGTATATGAACACACTCACGCTAGGTGGAAAACTCCATTCTTAATATAACTTTTGCTTCTTATTCATATCTATCTGCTTTACAATTTTCATACTCTGAGATGCCTTGCCAAAAATCTGCAAGGCTGGAAACATGTAATAGCCCAATCACATACATCATCAAATACAAAAATCCATAGCT
Gohir.D02G137200.2	382	TGCAGTTGTGAGAGAGAGAAAGAGAGAAAAGCAGTTAGGCTGCAAACTCCAATGAGTTAAAAGCAAATGTAAAGAGCGGCAACAGTCGAGACATTTGGCATTTGATACGAGTAGGTGGGAGGGGGAGCAAAGGGGAGGGAGGAACTTCTCAGTTGTCTCTGCAATCCTTCATGTTGTCTTTTCCATTTCTTTTTTGCTGTCTTAGTATATGAACACACTCACGCTAGGTGGAAAACTCCATTCTTAATATAACTTTTGCTTCTTATTCATATCTATCTGCTTTACAATTTTCATACTCTGAGATGCCTTGCCAAAAATCTGCAAGGCTGGAAACATGTAATAGCCCAATCACATACATCATCAAATACAAAAATCCATAGCT
Gohir.D02G137200.3	382	TGCAGTTGTGAGAGAGAGAAAGAGAGAAAAGCAGTTAGGCTGCAAACTCCAATGAGTTAAAAGCAAATGTAAAGAGCGGCAACAGTCGAGACATTTGGCATTTGATACGAGTAGGTGGGAGGGGGAGCAAAGGGGAGGGAGGAACTTCTCAGTTGTCTCTGCAATCCTTCATGTTGTCTTTTCCATTTCTTTTTTGCTGTCTTAGTATATGAACACACTCACGCTAGGTGGAAAACTCCATTCTTAATATAACTTTTGCTTCTTATTCATATCTATCTGCTTTACAATTTTCATACTCTGAGATGCCTTGCCAAAAATCTGCAAGGCTGGAAACATGTAATAGCCCAATCACATACATCATCAAATACAAAAATCCATAGCT
Gohir.D07G079300.1	224	CTACTTCTAGTAAAATTATATTTTGACGTGTTTAATTTTTTTTTCACTGTAATTCAATTGCAAATGGATAGAGAAGTGTAAATTTTATTATCACTGGACAACAGCCAATTTTTGCGTCAGGCAAATTCAAGAAGTTGGTGAGCTTTAAGTCTGCTTTCTTTTGCTTTCTGTTGTATATGTTTTGATTAAATTTTATGACCAATTGGTAGCTATTAATTTTTAAC
Gohir.D07G079300.2	233	CTACTTCTAGTAAAATTATATTTTGACGTGTTTAATTTTTTTTTCACTGTAATTCAATTGCAAATGGATAGAGAAGTGTAAATTTTATTATCACTGGACAACAGCCAATTTTTGCGTCAGGCAAATTCAAGAAGTTGGTGAGCTTTAAGTCTGCTTTCTTTTGCTTTCTGTTGTATATGTTTTGATTAAATTTTATGACCAATTGGTAGCTATTAATTTTTAACCAAGTTTTG
Gohir.D08G078800.1	519	GTTAAAGCTCGAGGCAACAGCCCTAGGGCCAAAGCAACATGAATCGTCATACTTCTCGCTCTGAAAGAGCATTTACTTACTGTACAAATATGGCTCAAGTGCTGTAATGTTTGTTTTTCCCCTTTTTTTTTTCCTTCCCTCAGCAAGTTTAGATTCTAGCCGCCATTACAATACCTGTTAAACATCATGGTAGGGCTTTAGAGGTAGTTTGAGCTTTAAGTTTGAGTGTGAATTAGCTCTACTGACGACCTCCGGGATTTTTTATCAAGTTGTCCAAGTTATTTATATTTTAATCTTCTTTTACATATAGATGGTATTAGTTTACTTTTTGGTTATGTAATTCATATCTTTACCATCTATAAAACTGATATTTGTGTTCTTTCTTACCAAAGCCAGGCT…
MD03G1002400	379	GTTGCAAATGGTTGCTAGTTTACTAGTTTGTGCAATGCACATTAGTGGGTCGTACCATTGAAGGTTTTATTAGTAGGAGTTTCTTGAGAGGATTTACTGCTTTCAGTGAAATATATTAGTCAGAGTATGAATAGGTGTAATTTAGAGATTTCCATGCGCCAGGTTATTCTTCATGTGGGTCGGTTTGTTTTAACAATAGTTGCTTCTATCTCCCTCTTATGCTGTTTTTGCTGCTCCTTGTTTGTGGGGGAGGTTATTGGCTGTTTCGGGGGATAAAACCTTTGATTGTATTCTAGAATCTGCCCTTATGCTGTGAAAATGGCTTGGCTTTTTGGCTTTCTATTTGTTTGTGTAAATTACATTTTGCATCCTTAAGTTT
MD03G1271100	274	CGGAAGAACGAAGGTCCGAAGTTAGCCAGAGGCAGCCCTGGGTCCAAAAACCATATGAATCAGCAGAGTTTGCGTTCACGTTCGCACTTGTGTTCTGCAGGAGTATTTTCTTGTTGTACAAACAGAGCCTAGGTGCTGTAAGATTAGGGTTGAAGGGGTGATTACAGTACTTTTTCTTGGATGGTGTATGGCCTTCAGATTTGGTAGAGTATCAAAATTGTGGGGTGTGAATTTTAGCTCAAGTAAAAAAGGAGCTGAATTTTGTATTATGTTG
MD06G1116900	288	TTAACCATTAGATTCATCGCAGTTGCTCAACCGAAACAGCACTCCGTTGTCTGGTGCATTTGTACTGAGATGTTGAGAGGAAGTCCTGCCCGGCCCTTGCCCGATAGTAATGTAATGAGCTTGAAAGGGACTCCATGATCATCATCGATTCTGTCAGATGTGTTCACCTCTTCTTAGTTAAGAAAAAAACAGTGGTATAACGAGGGTTTAATAGTGTACTTCTGTGCCATATAGAATCGAGCATACTATGTGTTACAGTTACTACAAACATATTTATTTTCGGCCTTC
MD06G1169900	203	AGTAAGAACAAGATAATTGTAGGACACAATCTTCGTTTACAATCCTCATTTTGTATGTACATTAACGTTCGAGTTTTTTTTTTCGCTCAGAACATTTTTGTTATGTAAAAGTAACTTGTGAAACTTAGGCCGCCGGAATTGAGGTTAAAGTTCTTAATGCTTGACGTGCAGTTGCATGGCTTCATATCATTCATTCATACAAA
MD07G1276200	117	GAAAATTCCGAGTATTCTCTTTATTTGTATTTTAATTCTTTTTCCCTCTAATATAATGGAAAGAAAATGCGCTTTGTTATGCATCCATCTTCGTCATTGTTCATCTTATTCCTTTTC
MD11G1002300	366	GTTGTAAATGGTTGCTAGTTTGTGCAATGCACCATTGTGGCTCGAACCATTTAAGGTTTTATTAGTAGGAGTTTCTTGAGAGGATTTACTGCTTTCAGTGAAGTATATTAGTCAAGAGTATGAGTAGGTGTCATTTAGAGATTTCCAGGCCCCATGTCATTGTTCATGTGGGTCGGTTTGTTTTAACAATAGTTGCTTCCATCTCCCTCCTCTTTCTCTGCGAGAATCTCAACCCCCGGCAGTAGCTTAAACTTTACGAGTGTAAGAAAAATATGTTTTATAATGCTTTTTGTGGAAATTCACAAAAAGGGATTGGAAAACCGTGGGAGCTCATGTTTCTTTATTTTTATTTTTATTTTTATCGTT
MD13G1016200	336	GAGGGGGTAGGGGAGAGAGAGAGGTTCTTAAGGAGAAACAGAGTAGAGGCTGCAAACTGCAATGAGAGTTGGAAACAAATGTAAAGAGCGGCGAGAGTGAAGATCTAAAGTCATAGTAGCAAGAGGAACAGGCGGAAGAAGTTATCGATTCTCTTTGGGAGGATGGATTGAGATCCCTTGTCCTCTTTTTGTTTTTTGGTTAATCTTATTCCATCAACTCTTACATTAGTCTGTGCAAAGCAAAGCACATTATGAATCCATCTTTTGCTCTTCTTCTCTAATATCTTTCCTCAAATTTTGATGCTTCTTTCTCCATCTGATGTCATTGCTCCACAT
MD15G1245500	631	CTGATGATGGCTAACTTCATTGCCAGTACAAGTGTTGCCGTTGGCCCCTTCCAACCTTTCGTCAAGGTTCTTGCACTTAATTTCTGAAAGAGATATAGGAAGCATATTGATTGGATTTGTATCTTTCTACATCTACTTTAGGCATGTCAACTATGCTTTGGTTTATCTTTAACAAAAGCAATATGCCTGTTTGAGTATAGATGGAAGTTCAGACTCATGCGGCGAAGGCAGTGGACATAAATGCAACTTGCTGGAATGCCACCACAGTTCTCTTGGGATTGTTTTTCCATAGCTTATAAGGCTTATCGCGTAGCGGCTTTGTGAGTGAAAAGCATATGGGTGAGTTGTCCTATATAGTGGATAAACCAACTTGAAGCTTGTTGGTTGTAGCACATTGCT…
Potri.001G002000.1	351	AAGTCTCTGGGCAATGTCTCTGATTCGAGCTAAGAACATACTTGAACTGCATATTCTAATGGAGACCTGAATGATTCTGAGAATGTTTGGTTAGTAAAACTAAAGATGCATCAGAGGCAATGAGAAATATGGCAGATGATAGGTTTTTGGGGGCTTAGGGTTTTCTGCTTTAGGGCCATTATATTCCTATTTTGATATTTGTTTTTTTTTTCCCTTAAATTTCTATAGTTATTCTTATTTTCCTGTTTGGTTCTTTTCTGCCTTGTCATGTAACCCCTTCGTTAGGTTGGCAAGGTTGGAAAAGTATGTGCAATAGATTTGAGTAAAAGGAGCTTTTAATGCCCTTTTTTT
Potri.001G002000.3	351	AAGTCTCTGGGCAATGTCTCTGATTCGAGCTAAGAACATACTTGAACTGCATATTCTAATGGAGACCTGAATGATTCTGAGAATGTTTGGTTAGTAAAACTAAAGATGCATCAGAGGCAATGAGAAATATGGCAGATGATAGGTTTTTGGGGGCTTAGGGTTTTCTGCTTTAGGGCCATTATATTCCTATTTTGATATTTGTTTTTTTTTTCCCTTAAATTTCTATAGTTATTCTTATTTTCCTGTTTGGTTCTTTTCTGCCTTGTCATGTAACCCCTTCGTTAGGTTGGCAAGGTTGGAAAAGTATGTGCAATAGATTTGAGTAAAAGGAGCTTTTAATGCCCTTTTTTT
Potri.001G002000.4	365	ATGGTTCATAGAAGTCTCTGGGCAATGTCTCTGATTCGAGCTAAGAACATACTTGAACTGCATATTCTAATGGAGACCTGAATGATTCTGAGAATGTTTGGTTAGTAAAACTAAAGATGCATCAGAGGCAATGAGAAATATGGCAGATGATAGGTTTTTGGGGGCTTAGGGTTTTCTGCTTTAGGGCCATTATATTCCTATTTTGATATTTGTTTTTTTTTTCCCTTAAATTTCTATAGTTATTCTTATTTTCCTGTTTGGTTCTTTTCTGCCTTGTCATGTAACCCCTTCGTTAGGTTGGCAAGGTTGGAAAAGTATGTGCAATAGATTTGAGTAAAAGGAGCTTTTAATGCCCTTTTTTTGGC
Potri.001G002000.5	352	AAGTCTCTGGGCAATGTCTCTGATTCGAGCTAAGAACATACTTGAACTGCATATTCTAATGGAGACCTGAATGATTCTGAGAATGTTTGGTTAGTAAAACTAAAGATGCATCAGAGGCAATGAGAAATATGGCAGATGATAGGTTTTTGGGGGCTTAGGGTTTTCTGCTTTAGGGCCATTATATTCCTATTTTGATATTTGTTTTTTTTTTCCCTTAAATTTCTATAGTTATTCTTATTTTCCTGTTTGGTTCTTTTCTGCCTTGTCATGTAACCCCTTCGTTAGGTTGGCAAGGTTGGAAAAGTATGTGCAATAGATTTGAGTAAAAGGAGCTTTTAATGCCCTTTTTTTG
Potri.001G002000.6	353	AAGTCTCTGGGCAATGTCTCTGATTCGAGCTAAGAACATACTTGAACTGCATATTCTAATGGAGACCTGAATGATTCTGAGAATGTTTGGTTAGTAAAACTAAAGATGCATCAGAGGCAATGAGAAATATGGCAGATGATAGGTTTTTGGGGGCTTAGGGTTTTCTGCTTTAGGGCCATTATATTCCTATTTTGATATTTGTTTTTTTTTTCCCTTAAATTTCTATAGTTATTCTTATTTTCCTGTTTGGTTCTTTTCTGCCTTGTCATGTAACCCCTTCGTTAGGTTGGCAAGGTTGGAAAAGTATGTGCAATAGATTTGAGTAAAAGGAGCTTTTAATGCCCTTTTTTTGG
Potri.001G002000.7	352	AAGTCTCTGGGCAATGTCTCTGATTCGAGCTAAGAACATACTTGAACTGCATATTCTAATGGAGACCTGAATGATTCTGAGAATGTTTGGTTAGTAAAACTAAAGATGCATCAGAGGCAATGAGAAATATGGCAGATGATAGGTTTTTGGGGGCTTAGGGTTTTCTGCTTTAGGGCCATTATATTCCTATTTTGATATTTGTTTTTTTTTTCCCTTAAATTTCTATAGTTATTCTTATTTTCCTGTTTGGTTCTTTTCTGCCTTGTCATGTAACCCCTTCGTTAGGTTGGCAAGGTTGGAAAAGTATGTGCAATAGATTTGAGTAAAAGGAGCTTTTAATGCCCTTTTTTTG
Potri.001G002000.8	784	AAGTCTCTGGGCAATGTCTCTGATTCGAGCTAAGAACATACTTGAACTGCATATTCTAATGGAGACCTGAATGATTCTGAGAATGTTTGGTTAGTAAAACTAAAGATGCATCAGAGGCAATGAGAAATATGGCAGATGATAGGTTTTTGGGGGCTTAGGGTTTTCTGCTTTAGGGCCATTATATTCCTATTTTGATATTTGTTTTTTTTTTCCCTTAAATTTCTATAGTTATTCTTATTTTCCTGTTTGGTTCTTTTCTGCCTTGTCATGTAACCCCTTCGTTAGGTTGGCAAGGTTGGAAAAGTATGTGCAATAGATTTGAGTAAAAGGAGCTTTTAATGCCCTTTTTTTGGCTACCTTGTTGCTTCCTTTACAGTTTTCTAGCCTAATATTATTATT…
Potri.001G085200.1	373	ATAACCTTCACATTCCATCATGTTAACCAAATAGGATTCCACAGTGCTCAAAATTGTTAGTAGTTAGTGAGATGTATGTGATTGTTCTGCCTAGTTTATGATTGTTATTCCTAAGGTCATTGGGCTAGAGAGGGATCATATCCTGGGCCAATATGTCATAGTGGTCTAGAGATCAGGCTACCTGTATTGCAATTATGCAGCCGACCAAGTAAAAGTCCTAACAGTTAATGATTTATGCAATGGCAGTAAATTAGTTTCTTATGGAAAAACTTTGTGCCTCTAACCTTTGTAGCTAGCTAGTAGGCACTGTTGTTCTCTTCTCTGAAACTTCGCAAAATGCATTTTCTGAATCAATTTGAACAGAGTATGGAAG
Potri.002G197600.1	490	ACTGGACAATTTGTAGAATATATCATTTTCATCCTCCATGGTTGTGCGCTGTACATTATAATATATTTGTTAACTATTCTTTTCAAATATTTCATTATTATGTTGGGAGGGTTTTGTGGTCTGCGTAGGGCAATGGAAGGTTTTCCTGTGTCCGGTGACCTCAAGTTCCTGGATGCCTAAATTTGCCCGTGCGTTTTTTTCTTATTTGATGGGAAGATATTGCCAGGACCGCTGGGTGAGCTCTGGTGTGGCTAGATGACAGATGAGAATTTAGCTCATGATCCGTGGACTAATGCGTGGATTGGAAAGTGGAAACTAGGTTTTGCAAAGCAGGTCCAAACTGTTTGGGTTGTTAAATCGTAGACCAGCATCACAGCGAATAACTTTCTACTCTCTAGA…
Potri.003G222700.1	1005	AAAGTCTCTGGACATTGTCTCTGATTTTAGCTAAGAACCTTACTCTAACTGAACATTCCAAGGGAGAGCTGAATGATTCTGAGAATGTTTTGGTTGCTGAAACTAAAGATGCATCAGAGGCAAATCGAAATATGGCAAATGGGGTTTTGCAAGTTCTGCTTTGTGCAGCTGTATTTGTAGATTTTCATACAACGAGTTTTGTCAGAAGATTTCTGCTTTAAACTTCTCAGGGGGGATGGAAAATAACTTGGCGGGCTAGGCTTCTTCCAATCCAAATAGTTCTTGGTGGGAAGCTAATGACAGGTTTCTGTTTCGGCAGGAGTTTGGGTTTTAGGGTTTCTGTTTTAGGGTTTTTATTTTCCTATCTTGATCTTTTTTTTTCCGACTACATTCTCTATA…
Potri.005G114800.1	1522	GGTCCAACCCTTCCGCTGGCTGAATTGTATCTTCCAGATTTGGACATCTTTGATTTAATAGCTCGCATGTTTGAGTATTGTGTGAGAGTCAGATATGGAAGTTGAGGTTCATTTCAGTGTCTGAGAGTTCTGTGGAGTTCATTAACCAGTCTTATTCCTGTTTAAAGCAAATATTTACATGGGTGTTTACAATGGAATAGAGATAACTATTGAGTCAATTATTTACTAGCGAGTCCTAAGGTTGTAGGCATTGCTGCGACAATATTTTTGTTGCTGGAATCCTTTGAAGGTCTGGTTTTGGTTAAGAGCCTGATTGGATCTGCATAGCTTGATACATGGCTCGGTATTGATTGATTGGATCAACTAGCTTGATGCTGCTTGTTTGTGATGTGGATTGCT…
Potri.005G114800.2	718	GGTCCAACCCTTCCGCTGGCTGAATTGTATCTTCCAGATTTGGACATCTTTGATTTAATAGCTCGCATGTTTGAGTATTGTGTGAGAGTCAGATATGGAAGTTGAGGTTCATTTCAGTGTCTGAGAGTTCTGTGGAGTTCATTAACCAGTCTTATTCCTGTTTAAAGCAAATATTTACATGGGTGTTTACAATGGAATAGAGATAACTATTGAGTCAATTATTTACTAGCGAGTCCTAAGGTTGTAGGCATTGCTGCGACAATATTTTTGTTGCTGGAATCCTTTGAAGGTCTGGTTTTGGTTAAGAGCCTGATTGGATCTGCATAGCTTGATACATGGCTCGGTATTGATTGATTGGATCAACTAGCTTGATGCTGCTTGTTTGTGATGTGGATTGCT…
Potri.008G138900.1	758	AGAGGGGGGGCGAGTATTTTGTCAAATGCTAGAGGGGTAGGCTCGGCTTGAAATGAGTTCAAAGCAAATGTAAAAAGAGCGCGGCAGAACATCTGAGACTTTGACATTTCATACTACTCGCGGTGACAAAGGGGGTGAGGAACAACCCTGTTCTCTTGGCAATCCCTTCTGTTCCCTGTTTCTTTTTTTGCTGTCTTACTATATGAACTCAATACACTAGGCAGAAACCTCATCTTAATTTAACACCCACATACCTTCTTCAGAAAACTTGTTGAGCTAGTTCTGACGGGCATCCTCTTTCTAGGAAGGAACTTATCGTTTTTGTGCCAGAGAGGTGGTTTGACATGGATGATTAGTGATATCTGGTAACTCATGATTGGAATTTAGCGGAATCTGGGG…
Potri.008G138900.2	367	AGAGGGGGGGCGAGTATTTTGTCAAATGCTAGAGGGGTAGGCTCGGCTTGAAATGAGTTCAAAGCAAATGTAAAAAGAGCGCGGCAGAACATCTGAGACTTTGACATTTCATACTACTCGCGGTGACAAAGGGGGTGAGGAACAACCCTGTTCTCTTGGCAATCCCTTCTGTTCCCTGTTTCTTTTTTTGCTGTCTTACTATATGAACTCAATACACTAGGCAGAAACCTCATCTTAATTTAACACCCACATACCTTCTTCAGAAAACTTGTTGAGCTAGTTCTGACGGGCATCCTCTTTCTAGGAAGGAACTTATCGTTTTTGTGCCAGAGAGGTGGTTTGACATGGATGATTAGTGATATCTGGT
Potri.008G138900.3	357	AGAGGGGGGGCGAGTATTTTGTCAAATGCTAGAGGGGTAGGCTCGGCTTGAAATGAGTTCAAAGCAAATGTAAAAAGAGCGCGGCAGAACATCTGAGACTTTGACATTTCATACTACTCGCGGTGACAAAGGGGGTGAGGAACAACCCTGTTCTCTTGGCAATCCCTTCTGTTCCCTGTTTCTTTTTTTGCTGTCTTACTATATGAACTCAATACACTAGGCAGAAACCTCATCTTAATTTAACACCCACATACCTTCTTCAGAAAACTTGTTGAGCTAGTTCTGACGGGCATCCTCTTTCTAGGAAGGAACTTATCGTTTTTGTGCCAGAGAGGTGGTTTGACATGGATGATTAGT
Potri.008G138900.4	261	AGAGGGGGGGCGAGTATTTTGTCAAATGCTAGAGGGGTAGGCTCGGCTTGAAATGAGTTCAAAGCAAATGTAAAAAGAGCGCGGCAGAACATCTGAGACTTTGACATTTCATACTACTCGCGGTGACAAAGGGGGTGAGGAACAACCCTGTTCTCTTGGCAATCCCTTCTGTTCCCTGTTTCTTTTTTTGCTGTCTTACTATATGAACTCAATACACTAGGCAGAAACCTCATCTTAATTTAACACCCACATACCTTCTTC
Potri.010G102100.2	431	AGAAACACTGTATGTTGTCAAAGGCTAGAGTGGTAGGCTGCGGCTTGAAATGAGTTCGAAGCAAATGTAAACAGCGGAAAAACTTTTAAGACTTTGACATTTCATACTACTGGCGGGGAAAAAGGGGAGGAGGAACAACTCAGTTCTCCTGGCAATCCCTTGTGTTCTCTGTTTCTTTTTTGTTGTCTTAACAATATGAACTACATACACTAGGCAGAAATCTCTTTTTAATTTAACGCTCTTATATCTTCTTCACAAGTTTTGTTAAGCTAGTTCTGATGGGCATATTGTTTCTAGGAACTGGGGGTGTTTGGCCCTGGAGTTTTTAATTTTTTATTGTTTTTTAAAATTATTTTGATATATTAATATCAAAAATAAATTTTAAAAAATAAAAAAATA…
Potri.010G102100.3	264	AGAAACACTGTATGTTGTCAAAGGCTAGAGTGGTAGGCTGCGGCTTGAAATGAGTTCGAAGCAAATGTAAACAGCGGAAAAACTTTTAAGACTTTGACATTTCATACTACTGGCGGGGAAAAAGGGGAGGAGGAACAACTCAGTTCTCCTGGCAATCCCTTGTGTTCTCTGTTTCTTTTTTGTTGTCTTAACAATATGAACTACATACACTAGGCAGAAATCTCTTTTTAATTTAACGCTCTTATATCTTCTTCACAAGTTTTG
Potri.010G102100.4	253	AGAAACACTGTATGTTGTCAAAGGCTAGAGTGGTAGGCTGCGGCTTGAAATGAGTTCGAAGCAAATGTAAACAGCGGAAAAACTTTTAAGACTTTGACATTTCATACTACTGGCGGGGAAAAAGGGGAGGAGGAACAACTCAGTTCTCCTGGCAATCCCTTGTGTTCTCTGTTTCTTTTTTGTTGTCTTAACAATATGAACTACATACACTAGGCAGAAATCTCTTTTTAATTTAACGCTCTTATATCTTCTT
Potri.010G175500.10	553	CGGATTAAAATCCCGATAAACCCTGTTCCTAAAAACAGCAGTTGAATTCGGAGCTGTGGAAATACAGCCATTGCTGCTGATGCAAAAGCCACCTGAATGGGGAACGTTCGGGGAAAAAAAAAAACGAAGATCCTTTGTTGTGAGGTACTGGGAGTAAAATTTTTTCTAGGAGGGGATGCCTTGGCGACACTCGAAGTGGTTCCTTTTCTGTATCATATGAGAAAGCGCATCCCCCCCACTAACATTGGGGTATTATGTAGTTTTCTTTTATTGTTTTTTTTTCCTTTCAATTTGATTTTTTGTCCCTTTCTTTCGTGGGTTTTCTACCCTCTGTAAAATGGTGGAAATTCTTAATGTGGTTATGCCCTTGGGATTTGTTTCCTAAGCGGTGAAGGGTTG…
Potri.010G175500.11	532	CGGATTAAAATCCCGATAAACCCTGTTCCTAAAAACAGCAGTTGAATTCGGAGCTGTGGAAATACAGCCATTGCTGCTGATGCAAAAGCCACCTGAATGGGGAACGTTCGGGGAAAAAAAAAAACGAAGATCCTTTGTTGTGAGGTACTGGGAGTAAAATTTTTTCTAGGAGGGGATGCCTTGGCGACACTCGAAGTGGTTCCTTTTCTGTATCATATGAGAAAGCGCATCCCCCCCACTAACATTGGGGTATTATGTAGTTTTCTTTTATTGTTTTTTTTTCCTTTCAATTTGATTTTTTGTCCCTTTCTTTCGTGGGTTTTCTACCCTCTGTAAAATGGTGGAAATTCTTAATGTGGTTATGCCCTTGGGATTTGTTTCCTAAGCGGTGAAGGGTTG…
Potri.012G144400.1	178	AGAAACACTTGCATAAAAAATCCCCCCCCCCCCCCCCCCCCCCCAACTAGCTAATTAGCTAATATAAATGAAAAGAAAATTCCCATATCGGCTTCTCTTTTTTCTTATTTCTTTTTTTCCCTGTAGTTGCAACAATAAAAGGGACAAGAATAGATGGCAACAAATATGAGTTACTTTT
Potri.012G144400.2	82	AGAAACACTTGCATAAAAAATCCCCCCCCCCCCCCCCCCCCCCCAACTAGCTAATTAGCTAATATAAATGAAAAGAAAATTC
Potri.012G144400.3	82	AGAAACACTTGCATAAAAAATCCCCCCCCCCCCCCCCCCCCCCCAACTAGCTAATTAGCTAATATAAATGAAAAGAAAATTC
Potri.014G137700.2	467	AGTTATCCTGAGGCAGCTCTGGGGCCAAAGCAATATGAATCAAATACAAACATGGCGCACATATACACCTCTCCTGAAGGAAGGAGCTCTCTCTTATTGTACAAAAAAGTCTCTAGAGCTGCCAGAAGAGCTAGTTTTTTAATTCGTTTCCTCCTTTTCCTCCCTAAGAATGGGTTCTAATCTTGGTCAGTACACATTTCTTTGTTGCCAATCCTTTAGGTCCCTAGGATTAGCTGAGCTTCAAGTTTGAGCAGTGTGAATTAGTTCTAGTTGAGGGTAGAATTTTGTATTAACTAAGGTTATTGAAATTTAATCTTTTTTTACAGACAGATTACTTGCTCTCTGGTTGCTTGTCTTTATTTCCCTTGATGGTAATTTAGAAATTAGAATAGGGAAAAT…
